# Supplementary material for: Study of a Fire-Resistant Plate Containing Fly Ashes Generated from Municipal Waste Incinerator: Fire and Mechanical Characteristics and Environmental Life Cycle Assessment
Source: Materials (Basel). 2024 Apr 15;17(8):1813. doi: 10.3390/ma17081813 (PMC11050783; doi:10.3390/ma17081813)
Supplement: Supplementary file 1 [file materials-17-01813-s001.zip]

Archive with 1 entries (1 files):
- materials-2933861-supplementary.pdf
